# Supplementary material for: Effects of group size on movement patterns and clustering dynamics in rats
Source: Oxf Open Neurosci. 2024 Apr 2;3:kvae005. doi: 10.1093/oons/kvae005 (PMC11019387; doi:10.1093/oons/kvae005)
Supplement: Web_Material_kvae005 [file web_material_kvae005.zip]

Archive with 3 entries (3 files):
- OxfordOpenScienceResponse to reviewers-FINAL.docx
- Reviewers comments - Supplementary Material - OXFNSC-2023-017 .docx
- Supplementary Information.docx
